# Supplementary material for: Lipidomic Profiling of Red Blood Cells in the Mitochondrial Fatty Acid β‑oxidation Disorder MCADD Reveals Phospholipid and Sphingolipid Dysregulation
Source: J Proteome Res. 2025 Jul 24;24(9):4631–42. doi: 10.1021/acs.jproteome.5c00308 (PMC12818831; doi:10.1021/acs.jproteome.5c00308)
Supplement: Supplementary file 2 [file pr5c00308_si_002.xlsx]

## Sheet: Title & Captions
	Lipidomic profiling of red blood cells in the mitochondrial fatty acid β-oxidation disorder MCADD reveals phospholipid and sphingolipid dysregulation
	Inês M. S. Guerraa,b, Helena B. Ferreiraa, Luísa Diogoc,d, Sónia Moreirac,d, Stefano Bonciarellie, Laura Goraccif, Tânia Meloa,b, Pedro Dominguesa, M. Rosário Dominguesa,b, Ana S. P. Moreiraa,b,*
	a Mass Spectrometry Center, LAQV-REQUIMTE, Department of Chemistry, University of Aveiro, Campus Universitário de Santiago, 3810-193 Aveiro, Portugal b CESAM - Centre for Environmental and Marine Studies, Department of Chemistry, University of Aveiro, Campus Universitário de Santiago, 3810-193 Aveiro, Portugal c Centro de Referência de Doenças Hereditárias do Metabolismo, Unidade Local de Saúde d…
	*Corresponding author: Ana S. P. Moreira E-mail address: ana.moreira@ua.pt (Ana Moreira).
	Captions:
	Supplementary Table S1. Demographic and clinical data collected for each patient with medium-chain acyl-CoA dehydrogenase deficiency (MCADD).
	Supplementary Table S2. Lipids identified by C18-LC-MS and MS/MS of total lipid extracts obtained from RBC samples collected from MCADD patients and controls (mass error < 5 ppm).
	Supplementary Table S3. The 240 lipid species showing significant variations between MCADD and control (CTRL) groups.
	Supplementary Table S4. Lipid species that were processed/unprocessed by the BioPAN software, either because they belong to lipid subclasses not recognized by BioPAN or because they are not involved in any metabolic reactions.
	Supplementary Table S5. BioPAN results by comparing the samples from MCADD RBC with the CTRL RBC.

## Sheet: Supplementary  Table S1
	Supplementary Table S1. Demographic and clinical data collected for each patient with medium-chain acyl-CoA dehydrogenase deficiency (MCADD).
	Age (years)	Sex	Ethnicity	Mutation	Diabetes mellitus	Arterial hypertension (other CVD)	Renal disease	Hepatic disease	Pharmacological therapy (which)	L-carnitine mg/day	Triacylgliceride (43,8-195,1 mg/dl)	Total cholesterol (<170 mg/dl)	HDL (>32,5 mg/dl)	LDL (<110mg/dl)	CRP (<0,5mg/dl)	Intercurrent illness -previous 6 months (*1 month)
	1	F	caucasian	c.985A>G/ p.K329E	N	N	N	N	L-carnitine; colecalciferol	1500	72	195	44	147	0.04	No
	10	F	caucasian	c.985A>G (p.K329E)	N	N	N	N	L-carnitine; colecaciferol	1000	60	153	43	105	0.04	No
	14	F	Caucasian	c.985A>G (p.K329E) / E72X	N	N	N	N	L-carnitine	250	37	126	34	87	<0,04	No
	3#	F	Caucasian	c.708+1G>A/ c.1045C>T (p.R349*)	N	N	N	N	L-carnitine	500	171	189	32	155	0.14	Y
	7	M	caucasian	INA	N	N	N	N	N	0	130	130	44	77	0.06	No
	3	M	Caucasian	c.985A>G (p.K329E) / c.1189dupT (p.Tyr397Leufs*5)	N	N	N	N	L-carnitine	250	49	160	56	90	<0,04	No
	1	M	Caucasian	c.250C>T (p.Leu84Phe) / c.890A>G (p.Asp297Gly)	N	N	N	N	L-carnitine	250	125	226	54	156	0.49	Y
	0.92	M	Caucasian	c.250C>T (p.Leu84Phe) / c.1189dupT (p.Tyr397Leufs*5)	N	N	N	N	N	0	106	169	60	103	<0,04	Y (iv glucose)
	5	M	Caucasian	c.1189dupT (p.Tyr397Lfs5) / c.1247T>C (p.I416T)	N	S (PFO)	N	N	L-carnitine	500	124	172	44	113	0.04	No
	15#	F	Gipsy	c.985A>G (p.K329E) / c.985A>G (p.K329E)	N	S	N	N	L-carnitine	500	63	123	50	61	1.03	Y*
	9	F	Gipsy	c.985A>G (p.K329E) / c.985A>G (p.K329E)	N	N	N	N	L-carnitine	1000	125	116	21	82	0.21	No
	1	F	Gipsy	c.985A>G (p.K329E) / c.985A>G (p.K329E)	N	N	N	N	L-carnitine	500	167	169	44	114	<0,04	Y*
	11	F	Gipsy	c.985A>G (p.K329E) / c.985A>G (p.K329E)	N	N	N	N	L-carnitine	1000	157	166	57	83	<0,04	No
	6	F	Gipsy	c.985A>G (p.K329E) / c.985A>G (p.K329E)	N	N	N	N	L-carnitine	1000	91	183	49	124	<0,04	No
	3#	F	Gipsy	c.985A>G (p.K329E) / c.985A>G (p.K329E)	N	S	N	N	L-carnitine	500	INA	INA	INA	INA	INA	Y*
	3	F	Gipsy	c.985A>G (p.K329E) / c.985A>G (p.K329E)	N	N	N	N	L-carnitine	1000	71	123	38	55	0.05	Y*
	18	M	Gipsy	c.985A>G (p.K329E) / c.985A>G (p.K329E)	N	N	N	N	N	0	228	149	INA	INA	0.02	No
	7	M	Gipsy	c.985A>G (p.K329E) / c.985A>G (p.K329E)	N	N	N	N	L-carnitine	250	49	168	61	92	<0,04	Y
	2	M	Gipsy	c.985A>G (p.K329E) / c.985A>G (p.K329E)	N	N	N	N	L-carnitine	250	103	142	37	96	0.14	Y*
	6	M	Gipsy	c.985A>G (p.K329E) / c.985A>G (p.K329E)	N	N	N	N	L-carnitine	500	88	145	52	77	0.32	Y
	8##	M	Gipsy	c.985A>G (p.K329E) / c.985A>G (p.K329E)	N	N	N	N	L-carnitine; Risperidone	1000	81	159	52	92	0.21	Y*
	12	M	Gipsy	c.985A>G (p.K329E) / c.985A>G (p.K329E)	N	S (LQTS)	N	N	L-carnitine; Bisoprolol	500	94	177	31	135	<0,04	No
	16	M	Gipsy	c.985A>G (p.K329E) / c.985A>G (p.K329E)	N	N	N	N	L-carnitine	250	151	177	47	119	<0,04	No
	1	M	Gipsy	c.985A>G (p.K329E) / c.985A>G (p.K329E)	N	N	N	N	L-carnitine	250	58	141	52	77	0.02	No
	16	M	Gipsy	c.985A>G (p.K329E) / c.985A>G (p.K329E)	N	N	N	N	L-carnitine	500	56	157	45	96	0.04	No
	14	M	Gipsy	INA	N	N	N	N	N	500	43	130	52	65	0.14	No
	3	F	Gypsy	c.985A>G (p.K329E)	N	N	N	N	L-carnitine	500	109	99	48	43	0.06	No
	12	F	Gypsy	c.985A>G; p.K329E	N	N	N	N	L-carnitine; colecalciferol	500	63	148	52	85	0.04	No
	0.33	F	Gypsy	c.985A>G (p.Lys329Glu)	N	N	N	N	colecalciferol	0	79	176	58	101	0.04	No
	15	F	Gypsy	A985G/E72X	N	N	N	N	L-carnitine; DHA richoil	500	58	162	52	77	0.04	No
	12	F	Gypsy	c.985A>G; p.K329E	N	N	N	N	L-carnitine	500	88	193	33	155	<0,04	Y*
	6	M	Gypsy	c.1189dupT (p.Y397Lfs*5)# e c.1247T>C (p.I416T)	N	N	N	N	N	0	43	130	52	65	0.05	No
	7	F	Gypsy	INA	N	N	N	N	N	0	171	43	55	105	1.01	No
	15	F	Caucasian	INA	N	N	N	N	L-carnitine	500	106	169	60	103	<0,04	No
	3	M	Gypsy	INA	N	N	N	N	N	0	46	212	52	153	0.21	No
	Abbreviations: CVD, cardiovascular disease; TG, triacylglycerol; HDL, high density lipoprotein; LDL, low-density lipoprotein; CRP, C-reactive protein; M, male; F, female; N, no; Y, yes; PFO, patent foramen ovale; LQTS, long QT syndrome; INA, information not available; #Overweith patient ##Obese patient.

## Sheet: Supplementary  Table S2
	Supplementary Table S2. Polar lipids identified by C18-LC-MS and MS/MS of total lipid extracts obtained from RBC samples collected, in fasting, from MCADD patients and healthy controls (CT) (mass error < 5 ppm). Observed m/z values and respective errors were checked for all samples. Lipid species are labelled as follows: AAAA xx:i (AAAA=lipid class abbreviation; xx=number of carbon atoms in fatty…
	Lipid species (C:N)	Calculated m/z	Observed m/z	Error by lipostar(ppm)	Fatty acyl chains (C:N)	Formula
	Fatty acyl esters
	Acylcarnitines (CAR)
	Identified as [M+H]+ ions
	CAR 6:0	260.186	260.186	0.3	6:0	C13H26NO4
	CAR 8:0	288.217	288.217	0.1	8:0	C15H30NO4
	CAR 10:1	314.233	314.233	0.4	10:1	C17H32NO4
	CAR 12:0	344.279	344.28	0.1	12:0	C19H38NO4
	CAR 14:0	372.311	372.311	0.3	14:0	C21H42NO4
	CAR 14:1	370.295	370.295	0.6	14:1	C21H40NO4
	CAR 16:0	400.342	400.342	0	16:0	C23H46NO4
	CAR 16:1	398.327	398.325	2.5	16:1	C23H44NO4
	CAR 17:0	414.358	414.358	0.7	17:0	C24H48NO4
	CAR 18:0	428.373	428.373	0.2	18:0	C25H50NO4
	CAR 18:1	426.358	426.358	0.3	18:1	C25H48NO4
	CAR 18:1;O	442.353	442.352	1.6	18:1;O	C25H48NO5
	CAR 18:1;O2	458.348	458.347	1.1	18:1;O2	C25H48NO6
	CAR 18:2	424.342	424.342	0.2	18:2	C25H46NO4
	CAR 20:0	456.405	456.404	0.7	20:0	C27H54NO4
	CAR 20:2	452.373	452.374	1.5	20:2	C27H50NO4
	Glycerophospholipids
	Phosphatidylcholines (PC)
	Identified as [M+H]+ ions
	PC 24:0	622.444	622.445	1.4	**	C32H65NO8P
	PC 26:0	650.476	650.476	0.7	**	C34H69NO8P
	PC 29:0	692.523	692.524	2.4	**	C37H75NO8P
	PC 30:0_A	706.538	706.537	1.1	**	C38H77NO8P
	PC 30:0_B	706.538	706.54	2.5	14:0_16:0	C38H77NO8P
	PC 30:1	704.523	704.524	2.5	**	C38H75NO8P
	PC 31:0_A	720.554	720.552	2.3	**	C39H79NO8P
	PC 31:0_B	720.554	720.554	0.2	**	C39H79NO8P
	PC 32:0	734.569	734.569	0.3	16:0_16:0	C40H81NO8P
	PC 32:1_A	732.554	732.553	0.6	18:1_14:0 and 16:0_16:1	C40H79NO8P
	PC 32:1_B	732.554	732.553	0.7	18:1_14:0 and 16:0_16:1	C40H79NO8P
	PC 32:2	730.538	730.538	0.1	14:0_18:2	C40H77NO8P
	PC 33:0	748.585	748.585	0.2	16:0_17:0 and 15:0_18:0	C41H83NO8P
	PC 33:1	746.569	746.569	0.1	16:0_17:1 and 15:0_18:1	C41H81NO8P
	PC 33:2	744.554	744.554	0	**	C41H79NO8P
	PC 34:0	762.601	762.601	0.2	16:0_18:0	C42H85NO8P
	PC 34:1	760.585	760.585	0.2	16:0_18:1	C42H83NO8P
	PC 34:2	758.569	758.569	0.1	16:0_18:2	C42H81O8P
	PC 34:3	756.554	756.554	0.3	16:0_18:3	C42H79NO8P
	PC 34:4	754.538	754.537	1.5	**	C42H77NO8P
	PC 35:0_A	776.616	776.615	2.2	**	C43H87NO8P
	PC 35:0_B	776.616	776.615	1.9	**	C43H87NO8P
	PC 35:1	774.601	774.6	0.6	17:0_18:1	C43H85NO8P
	PC 35:2	772.585	772.584	1.1	17:0_18:2	C43H83NO8P
	PC 35:3_A	770.569	770.568	1.6	**	C43H81NO8P
	PC 35:3_B	770.569	770.568	1.6	**	C43H81NO8P
	PC 36:0	790.632	790.631	1.6	18:0_18:0	C44H89NO8P
	PC 36:1	788.616	788.616	0	18:0_18:1 and 16:0_20:1	C44H87NO8P
	PC 36:2_A	786.601	786.599	2.2	18:1_18:1	C44H85NO8P
	PC 36:2_B	786.601	786.6	0.6	18:0_18:2	C44H85NO8P
	PC 36:3_A	784.585	784.583	2.6	18:1_18:2	C44H83NO8P
	PC 36:3_B	784.585	784.585	0.6	16:0_20:3	C44H83NO8P
	PC 36:4	782.569	782.569	0.6	16:0_20:4 and 18:2_18:2	C44H81NO8P
	PC 36:5	780.554	780.555	1	16:0_20:5	C44H79NO8P
	PC 36:6	778.538	778.54	2	**	C44H77NO8P
	PC 37:1	802.632	802.632	0.1	**	C45H89NO8P
	PC 37:2	800.616	800.614	2.9	**	C45H87NO8P
	PC 37:3	798.601	798.598	3.7	**	C45H85NO8P
	PC 37:4	796.585	796.584	1.1	17:0_20:4	C45H83NO8P
	PC 38:1	816.648	816.647	1	18:1_20:0	C46H91NO8P
	PC 38:2	814.632	814.632	0.3	18:1_20:1	C46H89NO8P
	PC 38:3_A	812.616	812.613	4.1	18:0_20:3	C46H87NO8P
	PC 38:3_B	812.616	812.616	0.9	18:0_20:3	C46H87NO8P
	PC 38:4	810.601	810.599	2.3	18:0_20:4	C46H85NO8P
	PC 38:5_A	808.585	808.584	1.6	**	C46H83NO8P
	PC 38:5_B	808.585	808.585	0.6	**	C46H83NO8P
	PC 38:6	806.569	806.568	1.4	18:0_22:6	C46H81NO8P
	PC 40:0	846.695	846.694	1.1	**	C48H97NO8P
	PC 40:1	844.679	844.678	1.7	**	C48H95NO8P
	PC 40:2	842.663	842.662	1.2	**	C48H93NO8P
	PC 40:4_A	838.632	838.632	0.4	**	C48H89NO8P
	PC 40:4_B	838.632	838.631	1.5	20:0_20:4	C48H89NO8P
	PC 40:4_C	838.632	838.631	1.5	**	C48H89NO8P
	PC 40:5	836.616	836.613	3.6	**	C48H87NO8P
	PC 40:6	834.601	834.6	0.9	18:0_22:6	C48H85NO8P
	PC 40:7	832.585	832.584	0.9	**	C48H83NO8P
	PC 40:8	830.569	830.568	1.2	**	C48H81NO8P
	PC 42:0	874.726	874.725	1.1	**	C50H101NO8P
	PC 42:1	872.71	872.709	1	**	C50H99NO8P
	PC 42:2	870.695	870.694	0.8	**	C50H97NO8P
	PC 42:5	864.648	864.646	2.4	**	C50H91NO8P
	PC O-30:0	692.559	692.559	0.1	**	C38H79NO7P
	PC O-30:1	690.543	690.542	1.4	**	C38H77NO7P
	PC O-32:0	720.59	720.59	0.6	O-16:0_16:0	C40H83NO7P
	PC O-32:1/PC P-32:0	718.574	718.574	0.7	P-16:1_16:0 and/or O-16:0_16:0	C40H81NO7P
	PC O-32:2/PC P-32:1	716.559	716.558	1.2	**	C40H79NO7P
	PC O-34:0	748.621	748.621	0.8	O-16:0_18:0	C42H87NO7P
	PC O-34:1/PC P-34:0	746.606	746.605	0.6	O-16:0_18:1 and/or O-18:1_16:0 and/or P-18:0_16:0	C42H85NO7P
	PC O-34:2/PC P-34:1_A	744.59	744.589	1	O-16:0_18:2, O-16:1_18:1 and/or P-16:0_18:1	C42H83NO7P
	PC O-34:2/PC P-34:1_B	744.59	744.59	0.5	O-16:0_18:2, O-16:1_18:1 and/or P-16:0_18:1	C42H83NO7P
	PC O-34:3/ PC P-34:2	742.574	742.574	0.9	O-16:1_18:2 and/or P-16:0_18:2	C42H81NO7P
	PC O-36:0	776.653	776.652	1	**	C44H91NO7P
	PC O-36:1/PC P-36:0	774.637	774.636	0.8	O-18:0_18:1, O-18:1_18:0, O-16:0_20:1 and/or P-18:0_18:0	C44H87NO7P
	PC O-36:2/PC P-36:1_A	772.621	772.62	1.9	**	C44H87NO7P
	PC O-36:2/PC P-36:1_B	772.621	772.621	0.3	**	C44H87NO7P
	PC O-36:3/PC P-36:2_A	770.606	770.603	4.1	**	C44H85NO7P
	PC O-36:3/PC P-36:2_B	770.606	770.605	1.4	**	C44H85NO7P
	PC O-36:4/PC P-36:3	768.59	768.589	2	O-16:0_20:4, O-16:1_20:3 and/or P-16:0_20:3	C44H83NO7P
	PC O-36:5/PC P-36:4	766.574	766.572	2.6	O-16:1_20:4 and/or P-16:0_20:4	C44H81NO7P
	PC O-38:0	804.684	804.684	0.4	**	C46H95NO7P
	PC O-38:2/PC P-38:1	800.653	800.65	3.9	**	C46H91NO7P
	PC O-38:3/PC P-38:2	798.637	798.634	4.4	**	C46H87NO7P
	PC O-38:4/PC P-38:3	796.621	796.621	1.1	O-18:1_20:3 and O-18:0_20:4 and O-16:0_22:4 and P-18:0_20:3	C46H87NO7P
	PC O-38:5/PC P-38:4	794.606	794.605	1.2	**	C46H85NO7P
	PC O-38:6/PC P-38:5	792.59	792.592	1.8	O-16:1_22:5, O-18:0_20:5 and/or P-18:0_20:4	C46H81NO7P
	PC O-40:1/PC P-40:0	830.7	830.697	3.3	**	C48H97NO7P
	PC O-40:2/PC P-40:1	828.684	828.681	3.8	**	C48H95NO7P
	PC O-40:3/PC P-40:2	826.668	826.667	1.3	**	C48H93NO7P
	PC O-40:4/PC P-40:3	824.653	824.651	1.8	**	C48H91NO7P
	PC O-42:2/PC P-42:1	856.715	856.715	0.6	**	C50H99NO7P
	PC O-42:3/PC P-42:2	854.7	854.698	1.7	**	C50H97NO7P
	PC O-42:4/PC P-42:4	852.684	852.685	0.9	**	C50H95NO7P
	PC O-44:5/PC P-44:4	878.7	878.699	0.9	**	C52H97NO7P
	PC O-36:6/PC P-36:5	764.559	764.56	1.6	**	C44H79NO7P
	PC O-37:3/PC P-37:2	784.621	784.621	0	**	C45H87NO7P
	PC O-38:7/PC P-38:6	790.574	790.576	2.2	**	C46H81NO7P
	PC O-40:7/PC P-40:6	818.606	818.604	2.8	**	C48H85NO7P
	PC O-42:5/PC P-42:4	850.668	850.669	0.5	**	C50H93NO7P
	Lyso-phosphatidylcholines (LPC)
	Identified as [M+H]+ ions
	LPC 15:0	482.324	482.325	1.1	15:0	C23H49NO7P
	LPC 16:0	496.34	496.34	0.2	16:0	C24H51NO7P
	LPC 16:1	494.324	494.324	0	16:1	C24H49NO7P
	LPC 18:0_A	524.371	524.371	0.4	18:0	C26H55NO7P
	LPC 18:0_B	522.355	524.371	0.8	18:0	C26H55NO7P
	LPC 18:1_A	522.355	522.356	0.4	18:1	C26H53NO7P
	LPC 18:1_B	522.355	522.356	0.7	18:1	C26H53NO7P
	LPC 18:2	520.34	520.34	0.5	18:2	C26H51NO7P
	LPC O-16:0	482.361	482.36	1.3	16:0	C24H53NO6P
	LPC O-18:1/LPC P-18:0	508.376	508.376	0.5	**	C26H55NO6P
	Phosphatidylethanolamines (PE)
	Identified as [M-H]-ions
	PE 32:0	690.508	690.508	0.5	16:0/16:0	C37H74NO8P
	PE 32:1_A	688.492	688.491	1.2	14:0_18:1 and 16:0_16:1	C37H72NO8P
	PE 32:1_B	688.492	688.491	1.3	14:0_18:1 and 16:0_16:1	C37H72NO8P
	PE 33:1	702.508	702.508	0	15:0_18:1	C38H74NO8P
	PE 34:0	718.539	718.539	0.9	16:0_18:0	C39H78NO8P
	PE 34:1	716.524	716.523	1.3	16:0_18:1	C39H76NO8P
	PE 34:2	714.508	714.507	1.9	16:0_18:2	C39H74NO8P
	PE 36:1	744.555	744.554	0.5	18:0_18:1 and 16:0_20:1	C41H80NO8P
	PE 36:2_A	742.539	742.538	1.2	18:1/18:1	C41H78NO8P
	PE 36:2_B	742.539	742.539	0.8	18:1/18:1	C41H78NO8P
	PE 36:3_A	740.524	740.523	1	18:1_18:2	C41H76NO8P
	PE 36:3_B	740.524	740.523	0.7	18:1_18:2	C41H76NO8P
	PE 36:4_A	738.508	738.508	0.5	18:2_18:2	C41H74NO8P
	PE 36:4_B	738.508	738.507	1.2	16:0_20:4	C41H74NO8P
	PE 36:5	736.492	736.491	2	16:0_20:5	C41H72NO8P
	PE 38:2	770.571	770.57	0.8	18:1_20:1	C43H82NO8P
	PE 38:3	768.555	768.555	0.5	18:1_20:2 and 18:2_20:1	C43H80NO8P
	PE 38:4_A	766.539	766.538	1.2	16:0_22:4	C43H78NO8P
	PE 38:4_B	766.539	766.538	1.3	18:0_20:4	C43H78NO8P
	PE 38:5	764.524	764.52	4.9	18:1_20:4 and 16:0_22:5	C43H76NO8P
	PE 38:6	762.508	762.509	1.3	16:0_22:6	C43H74NO8P
	PE 40:4	794.571	794.57	1	18:0_22:4	C45H82NO8P
	PE 40:5	792.555	792.552	3.4	18:1_22:4	C45H80NO8P
	PE 40:6		790.54	0.6	**
	PE 40:7	788.524	788.522	1.8	18:1_22:6 and 18:2_22:5	C45H76NO8P
	PE O-34:2/PE P-34:1	700.529	700.529	0.3	O-16:1_18:1 and/or P-16:0_18:1	C40H78NO7P
	PE O-36:1/PE P-36:0	730.576	730.574	2.1	O-18:0_18:1, O-18:1_18:0, O-16:1_20:0 and/or P-16:0_20:0	C41H82NO7P
	PE O-36:2/PE P-36:1	728.56	728.559	0.9	O-18:1_18:1, O-16:1_20:1 and/or P-16:0_20:1 and/or P-16:1_20:1	C42H82NO7P
	PE O-38:4/PE P-38:3	752.56	752.559	1.4	O-18:0_20:4 and/or P-18:1_20:2	C43H80NO7P
	PE O-34:1/PE P-34:0	702.544	702.545	0.6	O-16:0_18:1 and/or O-18:1_16:0 and/or P-18:0_16:0	C40H80NO7P
	PE O-34:3/PE P-34:2	698.513	698.513	0.5	O-16:1_18:2 and/or P-16:0_18:2	C39H74NO7P
	PE O-36:5/PE P-36:4	722.513	722.513	0.7	O-16:1_20:4 and/or P-16:0_20:4	C41H74NO7P
	PE O-36:6/PE P-36:5	720.497	720.497	1	O-16:1_20:4 and/or P-16:0_20:4	C41H72NO7P
	PE O-38:2/PE P-38:1	756.591	756.592	0.6	O-18:1_20:1 and/or P-16:0_22:1	C44H86NO7P
	PE O-38:5/PE P-38:4_A	750.544	750.543	1.1	O-18:1_20:4 and/or P-18:0_20:4	C43H78NO7P
	PE O-38:5/PE P-38:4_B	750.544	750.543	1.3	O-18:1_20:4 and/or P-18:0_20:4	C43H78NO7P
	PE O-38:7/PE P-38:6	746.513	746.512	0.8	O-16:1_22:6 and/or O-16:0_22:6	C43H74NO7P
	PE O-40:5/PE P-40:4	778.576	778.576	0.2	O-18:1_22:4 and/or P-18:0_22:4	C45H82NO7P
	PE O-40:7/PE P-40:6	774.544	774.544	0.9	O-18:1_22:6 and/or P-18:0_22:6	C45H78NO7P
	PE P-40:7	772.529	772.527	1.9	P-16:1_22:6	C45H76NO7P
	Lyso-phosphatidylethanolamines (LPE)
	Identified as [M-H]- ions
	LPE 16:0	452.278	452.278	0.3	16:0	C21H44NO7P
	LPE 18:0_A	480.31	480.31	0	18:0	C23H48NO7P
	LPE 18:0_B	480.31	480.309	0.6	18:0	C23H48NO7P
	LPE 18:1	478.294	478.294	0.7	18:1	C23H46NO7P
	LPE 20:4	500.278	500.279	0.4	20:4	C25H44NO7P
	LPE 22:4	528.31	528.309	0.6	22:4	C27H48NO7P
	LPE 22:6	524.278	524.278	0.2	22:6	C27H44NO7P
	LPE P-16:0	464.315	436.283	0.8	P-16:0	C23H48NO6P
	LPE P-18:0	436.283	464.314	1.3	P-18:0	C21H44NO6P
	Phosphatidylserines (PS)
	Identified as [M-H]- ions
	PS 34:1	760.513	760.512	1.3	16:0_18:1	C40H75NO10P)
	PS 36:1	788.545	788.544	0.9	18:0_18:1	C42H80NO10P
	PS 36:2	786.529	786.528	0.8	18:0_18:2 and 18:1/18:1	C42H78NO10P
	PS 38:2	814.56	814.559	1.4	18:1_20:1	C44H81NO10P
	PS 38:3	812.545	812.541	4.7	18:0_20:3	C44H80NO10P
	PS 38:4	810.529	810.528	1.3	18:0_20:4	C44H78NO10P
	PS 38:5	808.513	808.513	1	18:1_20:4	C44H76NO10P
	PS 40:4	838.56	838.559	1.5	18:0_22:4 and 20:0_20:4	C46H82NO10P
	PS 40:5	836.545	836.542	3.7	18:0_22:5 and 20:1_20:4	C46H80NO10P
	PS 40:6	834.529	834.528	1.9	18:0_22:6	C46H78NO10P
	Sphingolipids
	Ceramides (Cer)
	Identified as [M+H]+ ions
	Cer 32:1;O2	510.488	510.488	0.3	18:1;O2/14:0	C32H64NO3
	Cer 34:0;O2	540.535	540.535	0.1	18:0;O2/16:0	C34H70NO3
	Cer 34:1;O2	538.519	538.519	0.3	18:1;O2/16:0	C34H68NO3
	Cer 34:2;O2	536.5037	536.504	0.4	18:1;O2/16:1	C34H66NO3
	Cer 35:0;O2	554.551	554.551	0.8	18:0;O2/17:0	C35H72NO3
	Cer 36:0;O2	568.566	568.567	0.3	18:0;O2/18:0	C36H74NO3
	Cer 36:1;O2	566.551	566.551	0.8	18:1;O2/18:0	C36H72NO3
	Cer 36:2;O2	564.535	564.535	0.5	18:1;O2/18:1	C36H70NO3
	Cer 38:0;O2	596.598	596.598	0.5	18:0;O2/20:0	C38H78NO3
	Cer 38:1;O2	594.582	594.582	0.8	18:1;O2/20:0	C38H76NO3
	Cer 38:2;O2	592.566	592.566	0.2	18:1;O2/20:1	C38H74NO3
	Cer 39:1;O2	608.598	608.598	0.5	18:1;O2/23:0	C39H78NO3
	Cer 40:0;O2	624.629	624. 6296	1.1	18:0;O2/22:0	C40H82NO3
	Cer 40:0;O3	640.624	640.624	0.1	18:0;O3/22:0	C40H82NO4
	Cer 40:1;O2	622.613	622.614	0.6	18:1;O2/22:0	C40H80NO3
	Cer 40:2;O2_A	620.598	620.598	0.8	18:1;O2/22:1 e 16:1;O2/24:1	C40H78NO3
	Cer 40:2;O2_B	620.598	620.598	0.8	18:1;O2/22:1 e 16:1;O2/24:1	C40H78NO3
	Cer 41:0;O2	638.645	638.645	0.7	18:0;O2/23:0	C41H84NO3
	Cer 41:2;O2_A	634.613	634.614	1	18:1;O2/23:1_A	C41H80NO3
	Cer 41:2;O2_B	634.613	634.613	0.1	18:1;O2/23:1_B	C41H80NO3
	Cer 42:0;O2	652.66	652.661	1.2	18:0;O2/24:0	C42H86NO3
	Cer 42:0;O3	668.655	668.656	1.1	18:0;O2/24:0(2OH)	C42H86NO4
	Cer 42:1;O2_A	650.645	650.645	1.2	18:1;O2/24:0	C42H84NO3
	Cer 42:1;O2_B	650.645	650.645	0.6	18:0;O2/24:1	C42H84NO3
	Cer 42:1;O3	666.639	666.641	2.1	18:0;O3/24:1	C42H84NO4
	Cer 42:2;O2_A	648.629	648.629	0.5	18:1;O2/24:1_A	C42H82NO3
	Cer 42:2;O2_B	648.629	648.63	1	18:1;O2/24:1_B	C42H82NO3
	Cer 43:0;O2	666.676	666.677	1.2	18:0;O2/25:0	C43H88NO3
	Cer 43:1;O2	664.66	664.661	1.5	18:1;O2/25:0	C43H86NO3
	Hesoxylceramides (HexnCer)
	Identified as [M+H]+ ions
	Hex2Cer 34:1;O2	862.625	862.624	0.7	18:1;O2/16:0	C46H87NO13
	Hex2Cer 36:1;O2	890.656	890.655	1	18:1;O2/18:0	C48H91NO13
	Hex2Cer 40:1;O2	946.719	946.719	0.2	18:1;O2/22:0	C52H99NO13
	Hex2Cer 42:1;O2	974.75	974.75	0.4	18:1;O2/24:0	C54H103NO13
	Hex2Cer 42:2;O2_A	972.735	972.734	0.6	18:1;O2/24:1_A	C54H102NO13
	Hex2Cer 42:2;O2_B	972.735	972.733	1.8	18:1;O2/24:1_B	C54H102NO13
	HexCer 34:1;O2	700.572	700.572	0.1	18:1;O2/16:0	C40H77NO8
	Globo Series (Gb3 and Gb4)
	Identified as [M+H]+ ions
	Gb3 34:1;O2	1024.68	1024.68	0.3	18:1;O2/16:0	C52H98NO18
	Gb3 40:1;O2	1108.77	1108.77	3.9	18:1;O2/22:0	C58H110NO18
	Gb3 42:1;O2	1136.8	1136.8	0.7	18:1;O2/24:0	C60H114NO18
	Gb3 42:2;O2	1134.79	1134.79	1.4	18:1;O2/24:1	C60H112NO18
	Gb4 36:1;O2	1255.79	1255.79	0.1	18:1;O2/18:0	C62H115N2O23
	Gb4 38:1;O2	1283.82	1283.82	0.4	18:1;O2/20:0	C64H119N2O23
	Gb4 40:1;O2	1311.85	1311.85	1.6	18:1;O2/22:0	C66H123N2O23
	Gb4 42:1;O2	1339.88	1339.88	0.6	18:1;O2/24:0	C68H127N2O23
	Gb4 42:2;O2	1337.87	1337.86	1.5	18:1;O2/24:1	C68H125N2O23
	Sphingomyelines (SM)
	Identified as [M+H]+ ions
	SM 30:0;O2	649.528	649.527	1.9	**	C35H74N2O6P
	SM 30:1;O2	647.512	647.512	0	**	C35H71N2O6P
	SM 32:0;O2	677.559	677.561	2.8	**	C37H78N2O6P
	SM 32:1;O2	675.544	675.545	2	**	C37H75N2O6P
	SM 32:2;O2	673.528	673.53	3	**	C37H73N2O6P
	SM 33:0;O2	691.575	691.574	0.5	**	C38H80N2O6P
	SM 33:1;O2	689.559	689.559	0.2	**	C38H77N2O6P
	SM 34:0;O2	705.591	705.59	1.4	**	C39H82N2O6P
	SM 34:1;O2	703.575	703.575	0.2	**	C39H79N2O6P
	SM 34:2:O2	701.559	701.559	0.8	**	C39H77N2O6P
	SM 36:0;O2	733.622	733.621	0.5	**	C41H85N2O6P
	SM 36:1;O2	731.606	731.606	0.3	**	C41H83N2O6P
	SM 36:2;O2_A	729.591	729.59	0.4	**	C41H81N2O6P
	SM 36:2;O2_B	729.591	729.59	0.7	**	C41H81N2O6P
	SM 36:3;O2	727.575	727.576	1.1	**	C41H80N2O6P
	SM 37:1;O2	745.622	745.622	0.2	**	C42H85N2O6P
	SM 38:0;O2	761.653	761.653	0.3	**	C43H90N2O6P
	SM 38:1;O2	759.638	759.638	0.2	**	C43H87N2O6P
	SM 38:2;O2	757.622	757.622	0.6	**	C43H85N2O6P
	SM 39:1;O2	773.653	773.654	0.9	**	C44H89N2O6P
	SM 40:1;O2	787.669	787.669	0.3	**	C45H91N2O6P
	SM 40:2;O2_A	785.653	785.653	0.7	**	C45H89N2O6P
	SM 40:2;O2_B	785.653	785.654	0.5	**	C45H89N2O6P
	SM 41:1;O2	801.684	801.685	0.3	**	C46H93N2O6P
	SM 41:2;O2_A	799.669	799.669	0.3	**	C46H91N2O6P
	SM 41:2;O2_B	799.669	799.669	0.2	**	C46H91N2O6P
	SM 42:1;O2	815.7	815.701	0.5	**	C47H95N2O6P
	SM 42:2;O2	813.684	813.684	0.1	**	C47H93N2O6P
	SM 42:3;O2	811.669	811.668	1.4	**	C47H91N2O6P
	SM 43:1;O2	829.716	829.716	0.3	**	C48H98N2O6P
	SM 43:2;O2_A	827.7001	827.701	1.4	**	C48H96N2O6P
	SM 43:2;O2_B	827.7001	827.7	0.2	**	C48H96N2O6P
	SM 44:1;O2	843.731	843.731	0.6	**	C49H100N2O6P
	SM 44:2;O2	841.716	841.715	0.9	**	C49H98N2O6P
	Sphingoid bases (SPB)
	Identified as [M+H]+ ions
	SPB 16:0;O2	274.274	274.274	0.7	16:0;O2	C16H36NO2
	SPB 17:1;O2	286.274	286.274	1	17:1;O2	C17H36NO2
	SPB 18:0;O2	302.305	302.305	0.6	18:0;O2	C18H40NO2
	SPB 18:1;O2	300.29	300.289	0.7	18:1;O2	C18H38NO2
	SPB 20:0;O2	330.337	330.336	0.8	20:0;O2	C20H44NO2

## Sheet: Supplementary  Table S3
	Supplementary Table S3. The 240 lipid species showing significant variation between MCADD and control (CTRL) groups, ordered by increasing values of q-value (* if q-value < 0.05, ** if q-value < 0.01 and *** if q-value < 0.001); Lipid species are labelled as follows: AAAA xx:i (AAAA=lipid class abbreviation; xx=number of carbon atoms in fatty acid(s); i=number of double bonds). The 'O-' prefix is…
	Lipid species (C:N)	FDR, q-value	Statistical significance level
	PC.38.5_A	9.879e-48	***
	PC.36.4	9.65205e-41	***
	PC.40.6	4.1207e-40	***
	PC.38.4	9.3984e-35	***
	PC.O.36.5.PC.P.36.4	6.675e-33	***
	PC.O.36.4.PC.P.36.3	8.58214e-33	***
	PC.40.4_B	3.00709e-32	***
	LPC.16.1	5.2065e-32	***
	PE.38.4_A	3.42245e-31	***
	PC.40.8	1.48493e-30	***
	PE.O.38.7.PE.P.38.6	1.48493e-30	***
	PE.O.38.5.PE.P.38.4_B	2.84164e-30	***
	PE.O.40.5.PE.P.40.4	8.26129e-30	***
	PE.36.4_B	3.41167e-29	***
	PE.40.4	4.34226e-29	***
	PE.O.40.7.PE.P.40.6	6.5682e-29	***
	SM.34.0.O2	2.05105e-28	***
	SM.40.1.O2	8.55561e-28	***
	SM.36.1.O2	2.12573e-27	***
	PE.38.4_B	2.12611e-27	***
	PE.36.3_A	2.136e-27	***
	SM.34.1.O2	4.2987e-27	***
	PC.O.42.4.PC.P.42.4	5.607e-27	***
	Cer.38.1.O2	5.09589e-26	***
	PC.34.3	5.55508e-26	***
	PC.36.3_B	7.93784e-26	***
	PE.O.36.6.PE.P.36.5	1.48958e-25	***
	PC.38.5_B	5.607e-25	***
	HexCer.34.1.O2	8.47725e-25	***
	SM.39.1.O2	2.97948e-24	***
	PC.O.44.5.PC.P.44.4	4.11773e-24	***
	Cer.39.1.O2	6.90717e-24	***
	PC.O.38.4.PC.P.38.3	3.11879e-23	***
	PC.36.6	3.23181e-23	***
	PC.O.38.6.PC.P.38.5	2.02386e-22	***
	Cer.36.1.O2	2.89592e-22	***
	SM.37.1.O2	8.01e-22	***
	PC.36.3_A	1.80967e-21	***
	SM.41.1.O2	4.73105e-21	***
	PC.38.3_B	9.57517e-21	***
	Gb3.40.1.O2	1.18114e-20	***
	PC.24.0	1.50265e-20	***
	PC.26.0	1.50265e-20	***
	PC.38.6	1.50265e-20	***
	PC.40.4_A	1.50265e-20	***
	PC.40.5	1.50265e-20	***
	PC.O.38.5.PC.P.38.4	1.50265e-20	***
	PC.O.40.7.PC.P.40.6	1.50265e-20	***
	PC.O.42.5.PC.P.42.4	1.50265e-20	***
	PE.36.4_A	1.50265e-20	***
	PE.40.5	1.50265e-20	***
	PE.40.7	1.50265e-20	***
	PE.P.40.7	1.50265e-20	***
	SM.40.2.O2_B	1.50265e-20	***
	PE.O.36.5.PE.P.36.4	2.63731e-20	***
	SM.38.1.O2	2.63731e-20	***
	PE.36.3_B	3.58043e-20	***
	PC.O.38.7.PC.P.38.6	3.77676e-20	***
	SM.36.0.O2	3.94143e-20	***
	LPE.18.1	4.96517e-20	***
	PC.36.5	4.96517e-20	***
	PC.40.7	4.96517e-20	***
	CAR.18.2	7.64031e-20	***
	PE.38.3	1.43389e-19	***
	PE.36.5	1.52109e-19	***
	PS.38.5	2.11298e-19	***
	PC.32.0	4.59397e-19	***
	SM.32.1.O2	7.209e-19	***
	Cer.35.0.O2	8.53648e-19	***
	SM.38.0.O2	1.02861e-18	***
	PC.36.2_B	1.31275e-18	***
	Gb4.38.1.O2	1.424e-18	***
	SM.33.1.O2	1.79951e-18	***
	PC.O.36.3.PC.P.36.2_B	1.88096e-18	***
	PC.O.40.4.PC.P.40.3	1.90869e-18	***
	Cer.40.2.O2_A	2.1182e-18	***
	PC.37.4	2.58362e-18	***
	SM.36.2.O2_B	3.04239e-18	***
	PC.34.4	4.005e-18	***
	PC.38.3_A	4.69157e-18	***
	PC.32.1_B	8.1435e-18	***
	PC.34.2	1.77457e-17	***
	PC.35.2	3.04637e-17	***
	LPE.16.0	4.70429e-17	***
	Cer.38.2.O2	6.72212e-17	***
	Cer.32.1.O2	7.50938e-17	***
	SM.41.2.O2_B	1.15917e-16	***
	PE.O.38.4.PE.P.38.3	1.69714e-16	***
	PS.40.5	2.14842e-16	***
	SM.32.0.O2	2.14842e-16	***
	Cer.34.1.O2	3.827e-16	***
	CAR.20.2	7.31348e-16	***
	PE.O.38.5.PE.P.38.4_A	8.66267e-16	***
	Gb3.34.1.O2	1.37519e-15	***
	PC.O.36.3.PC.P.36.2_A	1.42589e-15	***
	PC.40.4_C	1.47986e-15	***
	PC.34.0	1.71047e-15	***
	PE.34.0	1.95708e-15	***
	PE.40.6	2.0837e-15	***
	SM.40.2.O2_A	2.0837e-15	***
	LPC.18.1_A	2.38665e-15	***
	SM.38.2.O2	3.02061e-15	***
	PC.34.1	5.52324e-15	***
	Cer.40.1.O2	5.81118e-15	***
	PS.40.6	5.81118e-15	***
	Cer.40.0.O3	7.75078e-15	***
	Cer.40.2.O2_B	8.11269e-15	***
	Gb4.36.1.O2	9.434e-15	***
	PC.35.3_B	1.28061e-14	***
	Cer.43.1.O2	1.62719e-14	***
	SM.33.0.O2	2.04617e-14	***
	PC.36.1	3.28239e-14	***
	SM.34.2	3.70432e-14	***
	PC.35.3_A	4.6725e-14	***
	SM.32.2.O2	7.21368e-14	***
	PC.O.34.3..PC.P.34.2	8.01e-14	***
	Gb4.40.1.O2	2.5319e-13	***
	SPB.17.1.O2	3.71575e-13	***
	PE.34.1	3.84388e-13	***
	CAR.18.1.O2	4.60974e-13	***
	LPE.22.6	5.42613e-13	***
	PS.40.4	5.42613e-13	***
	Cer.42.1.O2_B	7.67345e-13	***
	PE.36.1	7.98775e-13	***
	PC.30.0_B	1.51439e-12	***
	SM.30.1.O2	1.51439e-12	***
	Cer.43.0.O2	1.84493e-12	***
	PE.34.2	2.12949e-12	***
	PE.36.2_B	2.36855e-12	***
	PE.38.6	2.84088e-12	***
	SM.43.1.O2	3.00905e-12	***
	PE.32.0	3.06945e-12	***
	PS.38.4	5.80523e-12	***
	SPB.18.0.O2	1.50752e-11	***
	PS.38.3	4.49581e-11	***
	PC.O.34.0	5.1009e-11	***
	PE.38.5	1.4272e-10	***
	PE.O.36.1.PE.P.36.0	1.55881e-10	***
	LPC.18.0_B	2.76745e-10	***
	SM.43.2.O2_B	3.26547e-10	***
	PC.O.36.1.PC.P.36.0	5.75366e-10	***
	Cer.38.0.O2	1.13666e-09	***
	PC.37.2	1.24411e-09	***
	Hex2Cer.36.1.O2	1.38013e-09	***
	CAR.6.0	1.4926e-09	***
	LPE.P.16.0	1.53203e-09	***
	PE.O.34.3.PE.P.34.2	2.08878e-09	***
	Hex2Cer.34.1.O2	2.10308e-09	***
	SM.42.1.O2	2.79714e-09	***
	PC.O.36.6.PC.P.36.5	3.22926e-09	***
	Cer.36.0.O2	4.01396e-09	***
	SM.44.1.O2	4.094e-09	***
	LPE.18.0_B	4.66808e-09	***
	PC.O.42.3.PC.P.42.2	4.86572e-09	***
	SPB.18.1.O2	5.76516e-09	***
	CAR.18.1	5.81118e-09	***
	LPE.P.18.0	7.48987e-09	***
	LPC.16.0	1.13346e-08	***
	Gb4.42.1.O2	1.3641e-08	***
	Hex2Cer.40.1.O2	1.48466e-08	***
	PC.O.34.1.PC.P.34.0	1.85739e-08	***
	CAR.18.1.O	2.17556e-08	***
	Cer.41.0.O2	2.18302e-08	***
	PC.36.0	2.48644e-08	***
	PC.O.32.0	2.53976e-08	***
	PC.30.0_A	3.15093e-08	***
	PC.35.0_A	4.02898e-08	***
	Cer.42.0.O2	4.81259e-08	***
	LPC.O.16.0	6.36088e-08	***
	Cer.41.2.O2_B	7.83091e-08	***
	PC.29.0	1.16269e-07	***
	SM.30.0.O2	1.44766e-07	***
	PC.O.40.3.PC.P.40.2	1.79534e-07	***
	CAR.8.0	2.21489e-07	***
	CAR.16.0	3.61793e-07	***
	PC.33.2	3.62464e-07	***
	SM.41.2.O2_A	3.72229e-07	***
	Cer.40.0.O2	4.45e-07	***
	SM.42.2.O2	6.08081e-07	***
	PE.O.36.2.PE.P.36.1	6.68967e-07	***
	PE.O.34.2.PE.P.34.1	9.15644e-07	***
	PC.O.36.0	1.42599e-06	***
	PC.30.1	1.70705e-06	***
	PC.37.1	2.34902e-06	***
	Cer.41.2.O2_A	3.71478e-06	***
	SM.36.3.O2	3.91119e-06	***
	PE.32.1_A	4.20597e-06	***
	PE.32.1_B	4.69749e-06	***
	PC.O.32.1.PC.P.32.0	5.45125e-06	***
	PS.36.2	5.45125e-06	***
	Cer.34.2.O2	6.12112e-06	***
	PC.O.30.0	7.61444e-06	***
	PS.36.1	8.24397e-06	***
	PS.38.2	9.64011e-06	***
	LPE.18.0_A	9.67351e-06	***
	PC.33.0	1.5575e-05	***
	LPE.20.4	1.62347e-05	***
	Gb3.42.2.O2	2.10572e-05	***
	Cer.34.0.O2	2.16338e-05	***
	SM.42.3.O2	2.17959e-05	***
	SM.36.2.O2_A	2.18208e-05	***
	Gb4.42.2.O2	2.29242e-05	***
	Cer.42.0.O3	2.37921e-05	***
	PC.O.37.3.PC.P.37.2	3.64455e-05	***
	Cer.42.1.O3	4.05684e-05	***
	PE.O.34.1.PE.P.34.0	4.3703e-05	***
	LPC.15.0	5.54538e-05	***
	PC.31.0_B	6.10844e-05	***
	PE.33.1	6.11767e-05	***
	CAR.18.0	6.34609e-05	***
	LPC.18.1_B	9.11394e-05	***
	PC.37.3	0.00020373	***
	LPE.22.4	0.000243405	***
	CAR.14.0	0.000287151	***
	Cer.42.1.O2_A	0.000299592	***
	LPC.18.0_A	0.000376794	***
	LPC.O.18.1.LPC.P.18.0	0.000386219	***
	PC.O.38.0	0.000386903	***
	PC.31.0_A	0.000437685	***
	PC.O.38.3.PC.P.38.2	0.000535236	***
	PC.35.1	0.000617668	***
	Cer.36.2.O2	0.000687616	***
	CAR.16.1	0.000705986	***
	Cer.42.2.O2_A	0.00093752	***
	PC.42.2	0.00111709	**
	PC.O.34.2.PC.P.34.1_A	0.00157827	**
	PC.O.30.1	0.00164217	**
	Hex2Cer.42.1.O2	0.00187716	**
	Hex2Cer.42.2.O2_A	0.00201132	**
	CAR.20.0	0.00209618	**
	CAR.17.0	0.00239017	**
	PC.38.1	0.00402234	**
	PC.40.2	0.00711618	**
	SPB.16.0.O2	0.00897574	**
	SM.44.2.O2	0.0185196	*
	PC.35.0_B	0.0185542	*
	CAR.12.0	0.0254608	*
	PE.38.2	0.0261391	*
	Hex2Cer.42.2.O2_B	0.0410512	*
	Cer.42.2.O2_B	0.0424519	*

## Sheet: Supplementary  Table S4
	Supplementary Table S4. Lipid species that were processed/unprocessed by the BioPAN software. Unprocessed species are because they belong to lipid subclasses not recognized by BioPAN or because they are not involved in any metabolic reactions.
	Lipid species (C:N)	Processed by BioPAN (Yes/No)
	CAR 10:1	No
	CAR 12:0	No
	CAR 14:0	No
	CAR 14:1	No
	CAR 16:0	No
	CAR 16:1	No
	CAR 17:0	No
	CAR 18:0	No
	CAR 18:1	No
	CAR 18:1;O	No
	CAR 18:1;O2	No
	CAR 18:2	No
	CAR 20:0	No
	CAR 20:2	No
	CAR 6:0	No
	CAR 8:0	No
	Cer 32:1;O2	Yes
	Cer 34:0;O2	No
	Cer 34:1;O2	Yes
	Cer 34:2;O2	Yes
	Cer 35:0;O2	No
	Cer 36:0;O2	Yes
	Cer 36:1;O2	Yes
	Cer 36:2;O2	Yes
	Cer 38:0;O2	No
	Cer 38:1;O2	Yes
	Cer 38:2;O2	Yes
	Cer 39:1;O2	Yes
	Cer 40:0;O2	No
	Cer 40:0;O3	No
	Cer 40:1;O2	Yes
	Cer 40:2;O2_A	Yes
	Cer 40:2;O2_B	Yes
	Cer 41:0;O2	No
	Cer 41:2;O2_A	Yes
	Cer 41:2;O2_B	Yes
	Cer 42:0;O2	No
	Cer 42:0;O3	No
	Cer 42:1;O2_A	No
	Cer 42:1;O2_B	No
	Cer 42:1;O3	No
	Cer 42:2;O2_A	Yes
	Cer 42:2;O2_B	Yes
	Cer 43:0;O2	No
	Cer 43:1;O2	Yes
	Gb3 34:1;O2	No
	Gb3 40:1;O2	No
	Gb3 42:1;O2	No
	Gb3 42:2;O2	No
	Gb4 36:1;O2	No
	Gb4 38:1;O2	No
	Gb4 40:1;O2	No
	Gb4 42:1;O2	No
	Gb4 42:2;O2	No
	Hex2Cer 34:1;O2	No
	Hex2Cer 36:1;O2	No
	Hex2Cer 40:1;O2	No
	Hex2Cer 42:1;O2	No
	Hex2Cer 42:2;O2_A	No
	Hex2Cer 42:2;O2_B	No
	HexCer 34:1;O2	No
	LPC 15:0	Yes
	LPC 16:0	Yes
	LPC 16:1	Yes
	LPC 18:0_A	Yes
	LPC 18:0_B	Yes
	LPC 18:1_A	Yes
	LPC 18:1_B	Yes
	LPC 18:2	Yes
	LPC O-16:0	Yes
	LPC O-18:1/LPC P-18:0	Yes
	LPE 16:0	Yes
	LPE 18:0_A	Yes
	LPE 18:0_B	Yes
	LPE 18:1	Yes
	LPE 20:4	Yes
	LPE 22:4	Yes
	LPE 22:6	Yes
	LPE P-16:0	No
	LPE P-18:0	No
	PC 24:0	No
	PC 26:0	No
	PC 29:0	Yes
	PC 30:0_A	Yes
	PC 30:0_B	Yes
	PC 30:1	Yes
	PC 31:0_A	Yes
	PC 31:0_B	Yes
	PC 32:0	Yes
	PC 32:1_A	Yes
	PC 32:1_B	Yes
	PC 32:2	Yes
	PC 33:0	Yes
	PC 33:1	Yes
	PC 33:2	Yes
	PC 34:0	Yes
	PC 34:1	Yes
	PC 34:2	Yes
	PC 34:3	Yes
	PC 34:4	No
	PC 35:0_A	Yes
	PC 35:0_B	Yes
	PC 35:1	Yes
	PC 35:2	No
	PC 35:3_A	No
	PC 35:3_B	No
	PC 36:0	Yes
	PC 36:1	Yes
	PC 36:2_A	Yes
	PC 36:2_B	Yes
	PC 36:3_A	Yes
	PC 36:3_B	Yes
	PC 36:4	Yes
	PC 36:5	Yes
	PC 36:6	No
	PC 37:1	Yes
	PC 37:2	Yes
	PC 37:3	No
	PC 37:4	Yes
	PC 38:1	Yes
	PC 38:2	Yes
	PC 38:3_A	Yes
	PC 38:3_B	Yes
	PC 38:4	Yes
	PC 38:5_A	Yes
	PC 38:5_B	Yes
	PC 38:6	Yes
	PC 40:0	Yes
	PC 40:1	Yes
	PC 40:2	Yes
	PC 40:4_A	Yes
	PC 40:4_B	Yes
	PC 40:4_C	Yes
	PC 40:5	Yes
	PC 40:6	Yes
	PC 40:7	Yes
	PC 40:8	Yes
	PC 42:0	Yes
	PC 42:1	Yes
	PC 42:2	Yes
	PC 42:5	No
	PC O-30:0	Yes
	PC O-30:1	Yes
	PC O-32:0	Yes
	PC O-32:1/PC P-32:0	Yes
	PC O-32:2/PC P-32:1	Yes
	PC O-34:0	Yes
	PC O-34:1/PC P-34:0	Yes
	PC O-34:2/PC P-34:1_A	Yes
	PC O-34:2/PC P-34:1_B	Yes
	PC O-34:3/ PC P-34:2	No
	PC O-36:0	Yes
	PC O-36:1/PC P-36:0	Yes
	PC O-36:2/PC P-36:1_A	Yes
	PC O-36:2/PC P-36:1_B	Yes
	PC O-36:3/PC P-36:2_A	Yes
	PC O-36:3/PC P-36:2_B	Yes
	PC O-36:4/PC P-36:3	Yes
	PC O-36:5/PC P-36:4	No
	PC O-36:6/PC P-36:5	No
	PC O-37:3/PC P-37:2	No
	PC O-38:0	Yes
	PC O-38:2/PC P-38:1	Yes
	PC O-38:3/PC P-38:2	No
	PC O-38:4/PC P-38:3	Yes
	PC O-38:5/PC P-38:4	Yes
	PC O-38:6/PC P-38:5	Yes
	PC O-38:7/PC P-38:6	No
	PC O-40:1/PC P-40:0	Yes
	PC O-40:2/PC P-40:1	Yes
	PC O-40:3/PC P-40:2	No
	PC O-40:4/PC P-40:3	No
	PC O-40:7/PC P-40:6	Yes
	PC O-42:2/PC P-42:1	Yes
	PC O-42:3/PC P-42:2	Yes
	PC O-42:4/PC P-42:4	No
	PC O-42:5/PC P-42:4	No
	PC O-44:5/PC P-44:4	No
	PE 32:0	Yes
	PE 32:1_A	Yes
	PE 32:1_B	Yes
	PE 33:1	Yes
	PE 34:0	Yes
	PE 34:1	Yes
	PE 34:2	Yes
	PE 36:1	Yes
	PE 36:2_A	Yes
	PE 36:2_B	Yes
	PE 36:3_A	Yes
	PE 36:3_B	Yes
	PE 36:4_A	Yes
	PE 36:4_B	Yes
	PE 36:5	Yes
	PE 38:2	Yes
	PE 38:3	Yes
	PE 38:4_A	Yes
	PE 38:4_B	Yes
	PE 38:5	Yes
	PE 38:6	Yes
	PE 40:4	Yes
	PE 40:5	Yes
	PE 40:6	Yes
	PE 40:7	Yes
	PE O-34:1/PE P-34:0	No
	PE O-34:2/PE P-34:1	No
	PE O-34:3/PE P-34:2	No
	PE O-36:1/PE P-36:0	No
	PE O-36:2/PE P-36:1	Yes
	PE O-36:5/PE P-36:4	No
	PE O-36:6/PE P-36:5	No
	PE O-38:2/PE P-38:1	No
	PE O-38:4/PE P-38:3	No
	PE O-38:5/PE P-38:4_A	No
	PE O-38:5/PE P-38:4_B	No
	PE O-38:7/PE P-38:6	No
	PE O-40:5/PE P-40:4	No
	PE O-40:7/PE P-40:6	Yes
	PE P-40:7	Yes
	PS 34:1	Yes
	PS 36:1	Yes
	PS 36:2	Yes
	PS 38:2	Yes
	PS 38:3	Yes
	PS 38:4	Yes
	PS 38:5	Yes
	PS 40:4	Yes
	PS 40:5	Yes
	PS 40:6	Yes
	SM 30:0;O2	No
	SM 30:1;O2	No
	SM 32:0;O2	No
	SM 32:1;O2	Yes
	SM 32:2;O2	No
	SM 33:0;O2	No
	SM 33:1;O2	No
	SM 34:0;O2	No
	SM 34:1;O2	Yes
	SM 34:2	Yes
	SM 36:0;O2	No
	SM 36:1;O2	Yes
	SM 36:2;O2_A	Yes
	SM 36:2;O2_B	Yes
	SM 36:3;O2	No
	SM 37:1;O2	No
	SM 38:0;O2	No
	SM 38:1;O2	Yes
	SM 38:2;O2	Yes
	SM 39:1;O2	No
	SM 40:1;O2	Yes
	SM 40:2;O2_A	Yes
	SM 40:2;O2_B	Yes
	SM 41:1;O2	Yes
	SM 41:2;O2_A	Yes
	SM 41:2;O2_B	Yes
	SM 42:1;O2	Yes
	SM 42:2;O2	Yes
	SM 42:3;O2	No
	SM 43:1;O2	No
	SM 43:2;O2_A	Yes
	SM 43:2;O2_B	Yes
	SM 44:1;O2	No
	SM 44:2;O2	No
	SPB 16:0;O2	Yes
	SPB 17:1;O2	Yes
	SPB 18:0;O2	No
	SPB 18:1;O2	Yes
	SPB 20:O;O2	Yes

## Sheet: Supplementary Table S5
	Supplementary Table S5. BioPAN results by comparing the samples from MCADD RBC with the CTRL RBC. Pathways options: MCADD condition of interest, CTRL control condition, lipid type, active status, subclass level, reaction subset of lipid data, p-value 0.05, and no paired data. Abbreviations of lipid sub-classes: Cer, ceramide; LPC, lyso-phosphatidylcholine; LPE, lysophosphatidylethanolamine; PC, p…
	Lipid sub-classes active reaction (MCADD vs CTRL)
	Reactions chains	Z-score	BioPAN predicted genes
	PS->PE->PC->LPC	6.054	PISD, PEMT, PLA2G2E, PLA2G2A, PLA2G2D, PLA2G2F, PLA2G1B, PLA2G4A, PLA2G4B, PLA2G4C, PLA2G4D, PLA2G4E, PLA2G4F
	PE->PC->LPC	5.677	PEMT, PLA2G2E, PLA2G2A, PLA2G2D, PLA2G2F, PLA2G1B, PLA2G4A, PLA2G4B, PLA2G4C, PLA2G4D, PLA2G4E, PLA2G4F
	PS->PE->LPE	5.289	PISD, PLA2G4C
	PE->LPE	5.023	PLA2G4C
	PC->LPC	4.812	PLA2G2E, PLA2G2A, PLA2G2D, PLA2G2F, PLA2G1B, PLA2G4A, PLA2G4B, PLA2G4C, PLA2G4D, PLA2G4E, PLA2G4F
	Cer->SM	2.7	SGMS1, SGMS2, CERT1
